# Supplementary material for: Application of a Screen-Printed Ion-Selective Electrode Based on Hydrophobic Ti3C2/AuNPs for K+ Determination Across Variable Temperatures
Source: Int J Mol Sci. 2024 Dec 8;25(23):13204. doi: 10.3390/ijms252313204 (PMC11641893; doi:10.3390/ijms252313204)
Supplement: Supplementary file 1 [file ijms-25-13204-s001.zip]

Archive with 1 entries (1 files):
- ijms-3315386-supplementary.pdf
